# Supplementary material for: Haplotype Structures and Protein Levels of TGFB1 in HPV Infection and Cervical Lesion: A Case-Control Study
Source: Cells. 2022 Dec 25;12(1):84. doi: 10.3390/cells12010084 (PMC9818366; doi:10.3390/cells12010084)
Supplement: Supplementary file 1 [file cells-12-00084-s001.zip]

Archive with 1 entries (1 files):
- cells-2087347-supplementary.pdf
